# Supplementary material for: Physical Properties of Thermally Crosslinked Fluorinated Polyimide and Its Application to a Liquid Crystal Alignment Layer
Source: Polymers (Basel). 2021 Nov 11;13(22):3903. doi: 10.3390/polym13223903 (PMC8621600; doi:10.3390/polym13223903)
Supplement: Supplementary file 1 [file polymers-13-03903-s001.zip]

Archive with 1 entries (1 files):
- polymers-1429664-supplementary.pdf
